# Supplementary material for: Correlation between Colour Traits and Intrinsic Quality of Dalbergiae Odoriferae Lignum
Source: Molecules. 2023 Nov 16;28(22):7635. doi: 10.3390/molecules28227635 (PMC10674628; doi:10.3390/molecules28227635)
Supplement: Supplementary file 1 [file molecules-28-07635-s001.zip]

Archive with 1 entries (1 files):
- molecules-2635727-supplementary.pdf
